# Supplementary material for: Cryo-EM structure of severe fever with thrombocytopenia syndrome virus
Source: Nat Commun. 2023 Oct 10;14:6333. doi: 10.1038/s41467-023-41804-7 (PMC10564799; doi:10.1038/s41467-023-41804-7)
Supplement: Supplementary file 4 — Source Data [file 41467_2023_41804_MOESM4_ESM.zip › Source Data graph.xlsx]

## Sheet: Sheet1
	WT	N914Q	Mock	Blank
Luminescence (RLU)	4607	570	170	30
	4628	776	193	26
	4792	862	148	30
	4902	820	148	25
	4770	915	164	47
	5212	559	168	30
mean	4818.5	750.333	165.167	31.3333
SD	221.762	151.146	16.7143	7.99166
